# Supplementary material for: Optimization of Naringin Extraction, Synthesis of Dihydrochalcone and Its Effects on Reducing Blood Lipid Levels In Vitro
Source: Molecules. 2024 Dec 6;29(23):5778. doi: 10.3390/molecules29235778 (PMC11643946; doi:10.3390/molecules29235778)
Supplement: Supplementary file 1 [file molecules-29-05778-s001.zip]

Archive with 1 entries (1 files):
- molecules-3274760-supplementary.pdf
